# Supplementary material for: The structural diversity of CACTA transposons in genomes of Chenopodium (Amaranthaceae, Caryophyllales) species: specific traits and comparison with the similar elements of angiosperms
Source: Mob DNA. 2022 Apr 4;13:8. doi: 10.1186/s13100-022-00265-3 (PMC8978399; doi:10.1186/s13100-022-00265-3)
Supplement: Supplementary file 2 — Additional file 2. Table of analyzed contigs/scaffolds containing fragments or CACTA-like elements. [file 13100_2022_265_MOESM2_ESM.xlsx]

## Sheet: Sheet1
S2 Table of analyzed contigs/scaffolds containing fragments or complete CACTA-like elements
Species/contig abbreviation	Acession	Source of assembly	From contig/reference sequence	TPase sequence
C. acerifolium 1	316-1	This study*	contig 12	GGCACAATGGCACACCCTAGCGATAGTGAAGCGTGGAAACACCTAGATAGTTGCTTTCCTGAGTTTGCCTCTGAACCTCGTAATGTTCGACTTGGCCTATGTACGGATGGATTTGCTCCACATGGTCAGTTTGGGGGACAGTATTCATGTTGGCCTGTCATTTTGACCCCTTATAACTTGCCTCCGTCAATGTGTATGAAAAGACAGTTCATGTTTCTTTCGTTACTCGTTCCTGGTCCTAAAAACCCTAAGGGCAACTTGGATGTTTACATGCAGCCGCTCATACACGAGTTGAAACAGTTGTGGGAAGTTGGGGCAAATACTTACGATATTTCGAGAAAACAAAATTTCAATCTTCGAGCAGCCATCCTATGGACCGTTAGTGACTTCCCGGCTTAT…
C. acerifolium 2	316-1	This study	contig 19	GATGGGTTAATGAGGCATCCTGCTGATTCCCCGCAATGGAGGAACATTGATCGAAAGTTCAAGGACTTTGGTGAAGAAGATCGAAATCTTAGGCTTGGTCTTAGTACAGATGGAATGAACCCATTTGGGACACTAAGTACCCAATATAGCACCTGGCCGGTTCTTCTAACTATCTACAATTTGCCTCCTTGGTTATGCATGAAGTCTAGATACATTATGTTGTCCCTTCTAATATCTGGGCCTAAACAACCTGGAAATGACATTGATGTGTATCTAGCGCCTCTCATTGAAGATTTGAAATTGTTGTGGAATGAAGGTGTCCAAATGTTTGATGCATATAGTAAAACCAATTTCACTTTACGTGCCATGATTTTTTGTACGATAAATGACTTCCCAGCT…
C. acuminatum 1	429-3	This study	contig 37	GGCACAATGGCGCATCCTAGTGATAGTGAAGCTTGGAAGCACTTGGATAGATCCTTCCCCGATTTTGCATCTGAACCTAGAAATGTGAGACTTGGTATGTGTACTGATGGGTTTGCTCCTAATGGCAAGTTTGGGGGTCAGTACTCATGTTGGCCCGTCATTCTGACCCCTTATAACTTGCCTCCATCGATGTGCATGAAAAAACCATTTATGTTCCTTTCTTTGCTCGTTCCTGGTCCTAAAAATCCGAAGGGGAACTTGGATGTGTATATGCAACCGTTAATTGAAGAATTGAAACAACTGTGGGACGTTGGTGCAACAACTTATGACATTTCACAAAGGAGAAACTTCAATTTGCGTGCAGCAATCTTGTGGACTATAAGTGATTTCCCAGCCTAT…
C. album 1	291-1	This study	contig 77	GGCACAATGGCACACCCTAGCGATAGTGAAGCTTGGAAACATCTGGACAATTGTTATCCAGAGTTCGCCTATGAACCTCGTAATGTTCGCCTTGGAATGTGCACAGATGGTTTTGCTCCTCATGGTAAGTTTGGGGGTCAATATTCCTGTTGGCCTGTCATTCTGACGCCGTATAACTTGCCCCCCTCAATGTGTATGAAAAGACAATTCATGTTCCTATCTTTGCTAGTTCCTGGTCCCAAAAACCCAAAAGGGAACTTAGATGTGTATATGCAACCACTAATAGAAGAGTTGAAACAATTATGGGAAGTGGGAGCAAATACATACGACATATCAAGGAAACAGAATTTCAACCTTCGAGCAGCTGTCCTATGGACTATTAGCGATTTCCCTGCTTAT…
C. album 2	291-1	This study	contig 61	GGCACAATGGCACACCCTAGCGATAGTGAAGCGTGGAAACACCTAGATAGTTGCTTTCCTGAGTTTGCCTCTGAACCTCGTAATGTTCGACTTGGCCTATGTACGGATGGATTTGCTCCACATGGTCAGTTTGGGGGACAGTATTCATGTTGGCCTGTCATTTTGACCCCTTATAACTTGCCTCCGTCAATGTGTATGAAAAGACAGTTCATGTTTCTTTCGTTACTCGTTCCTGGTCCTAAAAACCCTAAGGGCAACTTGGATGTTTACATGCAGCCGCTCATACACGAGTTGAAACAGTTGTGGGAAGTTGGGGCAAATACTTACGATATTTCGAGAAAACAAAATTTCAATCTTCGAGCAGCCATCCTATGGACCGTTAGTGACTTCCCGGCTTAT…
C. album 3	291-1	This study	contig 27	GATGGGTTAATGAGGCATCCTGCTGATTCCCCGCAATGGAGGAACATTGATCGAAAGTTCAAGGACTTTGGTGAAGAAGATCGAAATCTTAGGCTTGGTCTTAGTACAGATGGAATGAACCCATTTGGGACACTAAGTACCCAATATAGCACCTGGCCGGTTCTTCTAACTATCTACAATTTGCCTCCTTGGTTATGCATGAAGTCTAGATACATTATGTTGTCCCTTCTAATATCTGGGCCTAAACAACCTGGAAATGACATTGATGTGTATCTAGCGCCTCTCATTGAAGATTTGAAATTGTTGTGGAATGAAGGTGTCCAAATGTTTGATGCATATAGTAAAACCAATTTCACTTTACGTGCCATGATTTTTTGTACGATAAATGACTTCCCAGCT…
C. atripliciforme 1	829-2	This study	contig 17	GGTTTGTTGAAGCATCCGGCTGATTCTCCACAATGGAAGAACATGGATATGAAGTTTAGGGAATTTGGTGATGAAGTTAGAAATTTAAGGCTTGGGTTGTGCACGGACGGTATGAATCCATTTGGCACTCTTAGTACCAAACATAGCACATGGCCGGTACTTTTAGTGATCTACAACTTGCCTCCGTGGTTGTGCATGAAACGGAAGTACATAATGCTTTCACTTTTGATAACGGGGCCAAGGCAACCTGGAAACGACATAGATGTTTACCTTGAGCCCCTTGTTGATGATTTGAGAAAGATGTGGGATGAAGGAGTTTCCGTTTTTGATGCCCATAAGAACGAGATGTTCATATTGCGTGCTGCCCTTATGTGGACCATCAATGATTTTCCCGCATAT…
C. bryoniifolium 1	742-4	This study	contig 55	GGCACAATGGCACACCCTAGCGATAGTGAAGCTTGGAAACACCTCGATAGTTGCTTTCCAGAGTTTGCCTCCGAGCCTCGTAATGTTCGACTTGGCTTGTGTACAGATGGTTTTGCTCCTCATGGTAAGTTTGGGGGACAATATTCTTGTTGGCCTGTCATTTTGACCCCTTATAACTTGCCTCCCTCAATGTGTATGAAAAGACAATTCATGTTCCTTTCGTTGCTCGTTCCTGGTCCTAAAAACCCTAAGGGCAACTTGGATGTGTACATGCAACCGTTGATAGAAGAGTTGAAACAATTATGGGAAGTTGGCGCAAATACCTACGATATTTCGAGGAAACAGAATTTCAATCTTCGAGCAGCCATCCTATGGACCGTTAGTGACTTCCCGGCTTAT…
C. bryoniifolium2	742-4	This study	contig 79	GGTTTGCTGAAGCATCCGGCTGACTCTCCACAATGGAAGAACATCGATATGAAGTTTAGGGCATTTGGTGATGAAGTCAGAAATTTAAGGCTTGGGTTGTGCACGGACGGTATGAATCCATTTGGCACTCTTAGTACCAAACATAGCACATGGCCGGTACTTTTAGTGATCTACAACTTGCCTCCGTGGTTGTGCATGAAACGGAAATACGTAATGCTTTCACTTTTGATAACGGGGCCAAGGCAACCTGGAAACGACATAGATGTTTACCTTGAGCCCCTTGTTGATGATTTGAGAAAGATGTGGGACGAAGGAGTTTCCGTTTTTGATGCCCATAAGAACGAGATGTTCGTATTGCGTGCAGCCCTTATGTGGACCATTAATGATTTCCCCGCATAT…
C. ficifolium 1	330-2	This study	contig 1130	GGCACAATGGCGCACCCTAGTGATAGTGAAGCTTGGAAACACCTCGACAATTGCTTTCCAGAATTTTCCAATGAGCCTCGTAATGTTCGACTTGGCTTGTGTACAGATGGTTTTGCTCCTCATGGTAAGTTTGGGGGACAATATTCTTGTTGGCCTGTCATTTTGACCCCTTATAACTTGCCTCCCTCAATGTGTATGAAAAGACAATTCATGTTCCTTTCGTTGCTCGTTCCTGGTCCTAAGAACCCTAAGGGCAATTTGGATGTGTATATGCAACCGTTGGTAGAAGAGTTGAAGCATTTATGGGAAGTTGGCGCAAATACTTATGACATTTCAAGGAAACAAAATTTTAATCTTCGAGCAGCCATCCTTTGGACCATTAGTGACTTCCCAGCTTAC…
C. ficifolium 2	330-2	This study	contig 146	GATGGGTTAATGAGGCATCCTGCTGATTCCCCGCAATGGAGGAACATTGATCGAAAGTTCAAGGACTTTGGTGAAGAAGATCGAAATCTTAGGCTTGGTCTTAGTACAGATGGAATGAACCCATTTGGGACACTAAGTACCCAATATAGCACCTGGCCGGTTCTTCTAACTATCTACAATTTGCCTCCTTGGTTATGCATGAAGTCTAGATACATTATGTTGTCCCTTCTAATATCTGGGCCTAAACAACCTGGAAATGACATTGATGTGTATCTAGCGCCTCTCATTGAAGATTTGAAATTGTTGTGGAATGAAGGTGTCCAAATGTTTGATGCATATAGTAAAACCAATTTCACTTTACGTGCCATGATTTTTTGTACGATAAATGACTTCCCAGCT…
C. ficifolium 3	330-2	This study	contig 157	GGTTTGTTGAAGCATCCTGCTGACTCTCCACAATGGAAGAACATCGATATGAAGTTTAGGGCATTTGGTGGTGAAGTCAGAAATTTAAGGCTTGGGTTGTGCACGGACGGTATGAATCCATTTGGCACTCTTAGTACTAAACATAGCACATGGCCGGTACTTTTAGTGATTTACAACTTGCCTCCGTGGTTGTGTATGAAACGGAAATATATAATGCTTTCACTTTTGATAACGGGGCCAAGGCAACCTGGAAACGACATTGATGTTTACCTTGAGCCCCTTATTGATGATTTGAGAAAGATGTGGGACGAAGGTGTTACCGTTTATGATGCCCATAAGAACGAGATGTTTCTTTTGCGTGCTGCCCTTATGTGGACCATCAATGATTTTCCCGCATAT…
C. iljinii 1	433-9	This study	contig 20	GGCACAATGGCGCATCCTAGTGATAGTGAAGCTTGGAAGCACTTGGATAGATCCTTCCCTGATTTCGCATCTGAACCTAGAAATGTGAGACTTGGTATGTGTACCGATGGGTTTGCTCCTAATGGCAAGTTTGGGGGTCAGTACTCATGTTGGCCAGTCATTCTGACCCCTTATAACTTGCCTCCATCGATGTGCATGAAAAAACCATTTATGTTCCTTTCTTTGCTCGTTCCTGGTCCTAAAAATCCGAAGGGGAACTTGGATGTGTATATGCAACCGTTAATTGAAGAATTGAAACAACTGTGGGATGTTGGTGCAACAACTTACGACATTTCGCAAAGAAAAAACTTCAATTTGCGTGCAGCAATCTTGTGGACTATAAGTGATTTCCCAGCCTAT…
C. iljinii 2	433-9	This study	contig 14	GATGGGTTAATGAGGCATCCGGCTGATTCCCCGCAATGGAGGAACATTGATCGAAAGTTCAAGGACTTTGGTCAAGAAGATCGAAATCTTAGGCTTGGTCTTAGTACAGATGGAATGAACCCATTTGGGACACTTAGTACCCAATATAGCACTTGGCCGGTTCTCCTAACTATCTACAATTTGCCTCCTTGGTTATGCATGAAGTCTAGATACATTATGTTGTCCCTTCTAATATCTGGGCCTAAACAACCTGGAAATGACATTGATGTGTATCTAGCGCCTCTCATTGAAGATTTGAAATTGTTGTGGAATGAAGGTGTCCAAATGTTTGATGCATATAGTAAAACCAATTTCACTTTACGTGCCATGATTTTTTGTACGATAAATGACTTCCCTGCT…
C. jenissejense 1	640	This study	contig 11	GATGGGCTAATTAGGCATCCTGCTGATTCCAAACAGTGGGAGAACATAAATAAGGAGTTCCCGGTGTTTGGCGGTGAAGCTAGGAACCTTAGGCTTGGTTTAAGCACGGATGGGATGAATCCTTACGGCACACTCAGTAGTCAACATAGCTCATGGCCGGTTTTGTTAACTGTATACAACTTGCCTCCTTGGCTTTGCATGAAGCGCAAGTATTTGATGTTGTCACTTCTAATCTCTGGCCCTAAGCAACCTGGAAATGACATAGATGTATACTTAGCGCCCTTGATAGAGGATTTGATGTTGCTGTGGAATGAAGGTGTGCCAATGTTTGATGCATATACAGGCTCGAATTTCACACTCCGTGCGATGATTTTTTGCACCATAAATGATTTCCCGGCT…
C. jenissejense 2	640	This study	contig 585	GATGGGTACATTAGGCATCCCGCTGATTCGAAGCAATGGAAACATATTGATGATACATTTCCKGAGTTTGGTAAAGAGGCTAGGAACCTGAGACTTGCATTAAGTACCGACGGGATGAATCCTTACGGTACCCTTAGCTCTCAACACAGCACATGGCCGGTGCTTTTGTCGATTTATAACTTGCCTCCTTGGCTATGCATGAAACGTAAGTACATCATGTTGTCGCTTCTAATATCGGGTCCCAAACAACCCGGTAATGACATAGATGTCTACTTGGAGCCTCTCTTGGAGGATTTGAGACTGTTATGGGATAAAGGTGTTCCAATGTTCGATGCCCATACAAGTACAAATTTTACTTTGCGTGCCATAATTTTTTGCACTGTAAGTGATTTCCCGGCT…
C. karoi 1	418-2	This study	contig 49	GGCACAATGGCACACCCTAGCGATAGTGAAGCGTGGAAACACCTAGATAGTTGCTTTCCTGAGTTTGCCTCTGAACCTCGTAATGTTCGACTTGGCCTATGTACGGATGGATTTGCTCCACATGGTCAGTTTGGGGGACAGTATTCATGTTGGCCTGTCATTTTGACCCCTTATAACTTGCCTCCGTCAATGTGTATGAAAAGACAGTTCATGTTTCTTTCGTTACTCGTTCCTGGTCCTAAAAACCCTAAGGGCAACTTGGATGTTTACATGCAGCCGCTCATACACGAGTTGAAACAGTTGTGGGAAGTTGGGGCAAATACTTACGATATTTCGAGAAAACAAAATTTCAATCTTCGAGCAGCCATCCTATGGACCGTTAGTGACTTCCCGGCTTAT…
C. karoi 2	418-2	This study	contig 129	GATGGGTTAATGAGGCATCCTGCTGATTCCCCGCAATGGAGGAACATTGATCGAAAGTTCAAGGACTTTGGTGAAGAAGATCGAAATCTTAGGCTTGGTCTTAGTACAGATGGAATGAACCCATTTGGGACACTTAGTACCCAATATAGCACTTGGCCGGTTCTTCTAACTATCTACAATTTGCCTCCTTGGTTATGCATGAAGTCTAGATACATTATGTTGTCCCTTCTAATATCTGGGCCTAAACAACCTGGAAATGACATTGATGTGTATCTAGCGCCTCTCATTGAAGATTTGAAATTGTTGTGGAATGAAGGTGTCCAAATGTTTGATGCATATAGTAAAACCAATTTCACTTTACGTGCCATGATTTTTTGTACGATAAATGACTTCCCTGCT…
C. karoi 3	460-6	This study	contig 17	GATGGGCTAATTAGGCATCCTGCTGATTCCAAACAGTGGGAGAACATAAATAAGGAGTTCCCGGTGTTTGGCGGTGAAGCTAGGAACCTTAGGCTTGGTTTAAGCACGGATGGGATGAATCCTTACGGCACACTCAGTAGTCAACATAGCTCATGGCCGGTTTTGTTAACTGTATACAACTTGCCTCCTTGGCTTTGCATGAAGCGCAAGTATTTGATGTTGTCACTTCTAATCTCTGGCCCTAAGCAACCTGGAAATGACATAGATGTATACTTAGCGCCCTTGATAGAGGATTTGATGTTGCTGTGGAATGAAGGTGTGCCAATGTTTGATGCATATACAGGCTCGAATTTCACACTCCGTGCGATGATTTTTTGCACCATAAATGATTTCCCGGCT…
C. karoi 4	418-2	This study	contig 33	GATGGGCTAATTAGGCATCCTGCTGATTCCAAACAGTGGGAGAACATAAATAAGGAGTTCCCGGTGTTTGGCGGTGAAGCTAGGAACCTTAGGCTTGGTTTAAGCACGGATGGGATGAATCCTTACGGCACACTCAGTAGTCAACATAGCTCATGGCCGGTTTTGTTAACTGTATACAACTTGCCTCCTTGGCTTTGCATGAAGCGCAAGTATTTGATGTTGTCACTTCTAATCTCTGGCCCTAAGCAACCTGGAAATGACATAGATGTATACTTAGCGCCCTTGATAGAGGATTTGATGTTGCTGTGGAATGAAGGTGTGCCAATGTTTGATGCATATACAGGCTCGAATTTCACACTCCGTGCGATGATTTTTTGCACCATAAATGATTTCCCGGCT…
C. karoi 5	460-6	This study	contig 15	GATGGGTTGATCAGACACCCAGCTGATTCGTTGCAATGGAAACACATTGACAAGACATTTCCAGAATTCGGGAAGGAGCCGAGGAACATAAGACTGGCATTAAGTACGGATGGGATGAATCCATTTAGCACTCTTAGTAGTCAACATAGTACATGGCCTGTTCTTCTGTCAATATACAACCTACCTCCTTGGTTGTGCATGAAGCGCAAGTACATCATGTTATCACTTCTAATCCCAGGTCCTAAACAACCTGGCCATGAGATAGATGTTTATTTGGAGCCCCTTATTGACGATTTGAAACTGTTGTGGGATGAAGGTGTTGTGACATTTGATGCTCTTTCGGGTACAAATTTTAGATTAAGAGCCATGGTGTTTTGTACCATAAATGATTTTCCTGCA…
C. karoi 6	418-2	This study	contig 25	GATGGGTTGTTGAAGCATCCAGCTGACTCCCCAGAATGGAAGAACATTGATATGAAGTTTAGGACATTTGGTAATGAAGTGAGAAATTTAAGGCTTGGGTTGTGCACGGATGGTATGAATCCATTTGGCACTCTTAGTACCCAGCATAGCACATGGCCGGTACTTTTAGTGCTCTACAACTTGCCTCCGTGGTTGTGCATGAAACGTAAGTACATGATGCTTTCACTTTTAATCACAGGGCCAAGGCAACCTGGAAACGACATAGATGTTTATCTTGAGCCACTTGTTGATGATTTGAGAAAGTTATGGGATGAAGGGGTTTCCGTTTTTGATGCTCACAAGAATGAGATGTTCACATTACGTGCAGCACTTATGTGGACTGTTAATGATTTCCCTGCA…
C. luteorubrum 1	742-17	This study	contig 57	GGTTTGTTGAAGCATCCTGCTGACTCTCCACAATGGAAGAACATCGATATGAAGTTTAGGGCATTTGGTGATGAAGTTAGAAATTTAAGGCTTGGGTTGTGCACGGACGGTATGAATCCATTTGGCACTCTTAGTACCAAACATAGCACATGGCCGGTACTTTTAGTGATTTACAACTTGCCTCCGTGGTTGTGCATGAAACGGAAATACATAATGCTTTCACTTTTGATAACGGGGCCAAGGCAACCTGGAAACGACATTGATGTTTACCTTGAGCCCCTTATTGATGATTTGAGAAAGATGTGGGACGAAGGAGTTTCCGTTTTTGATGCCCATAAGAACGAGATGTTTCTATTGCGTGCAGCCCTTATGTGGACCATCAATGATTTTCCCGCATAT…
C. luteorubrum 2	742-17	This study	contig 83	GGTATGCTGAAGCATCCAGCTGACTCTCCACAGTGGAAGAACATTGATTTGAAGTTTGAGAAATTTGGTGATGAAGTCAGAAATTTAAGGCTTGGGTTGTGCACGGACGGGATGAATCCATTTGGCACTCTTAGTACCCAACACAGCACATGGCCGGTACTTTTAGTGATTTATAATTTGCCTCCTTGGCTGTGCATGAAACGTAAGTATGTAATGCTTTCATTGCTAATAACGGGGCCTAGGCAACCTGGAAACGACATAGATGTTTACCTTGCGCCGCTTATTGACGACTTGAGAAAGATGTGGGACGAAGGGGTTTCCGTTTTCGATGCTCATCAGAACGAGATGTTCACATTGCGTGCAGCCCTTATGTGGACCATGAATGACTTCCCTGCATAT…
C. novopokrovskyanum 1	463-3	This study	contig 39	GGCACAATGGCGCATCCTAGTGATAGTGAAGCTTGGAAGCACTTGGATAGATCCTTCCCCGATTTCGCATCTGAACCTAGAAATGTGAGACTTGGTATGTGTACTGATGGGTTTGCTCCTAATGGCAAGTTTGGGGGTCAGTACTCATGTTGGCCAGTCATTCTGACCCCTTATAACTTGCCTCCATCGATGTGCATGAAAAAACCATTTATGTTCCTTTCTTTGCTCGTTCCTGGTCCTAAAAATCCGAAGGGGAACTTGGATGTGTATATGCAACCGTTAATTGAAGAATTGAAACAACTGTGGGATGTTGGTGCAACAACTTATGACATTTCACAAAGGAGAAACTTCAATTTGCGTGCAGCAATCTTGTGGACTATAAGTGATTTCCCAGCCTAT…
C. novopokrovskyanum 2	463-3	This study	contig 53	GGTTTGTTGAAGCATCCGGCTGATTCTCCACAATGGAAGAACATGGATATGAAGTTTAGGGAATTTGGTGATGAAGTTAGAAATTTAAGGCTTGGGTTGTGCACGGACGGTATGAATCCATTTGGCACTCTTAGTACCAAACATAGCACATGGCCGGTACTTTTAGTGATCTACAACTTGCCTCCGTGGTTGTGCATGAAACGGAAGTACATAATGCTTTCACTTTTGATAACGGGGCCAAGGCAACCTGGAAACGACATAGATGTTTACCTTGAGCCCCTTGTTGATGATTTGAGAAAGATGTGGGATGAAGGAGTTTCCGTTTTTGATGCCCATAAGAACGAGATGTTCATATTGCGTGCTGCCCTTATGTGGACCATCAATGATTTTCCCGCATAT…
C. opulifolium 1	696-6	This study	contig 22	GATGGGTTAATGAGGCATCCTGCTGATTCCCCGCAATGGAGGAACATTGATCGAAAGTTCAAGGACTTTGGTGAAGAAGATCGAAATCTTAGGCTTGGTCTTAGTACAGATGGAATGAACCCATTTGGGACACTAAGTACCCAATATAGCACCTGGCCGGTTCTTCTAACTATCTACAATTTGCCTCCTTGGTTATGCATGAAGTCTAGATACATTATGTTGTCCCTTCTAATATCTGGGCCTAAACAACCTGGAAATGACATTGATGTGTATCTAGCGCCTCTCATTGAAGATTTGAAATTGTTGTGGAATGAAGGTGTCCAAATGTTTGATGCATATAGTAAAACCAATTTCACTTTACGTGCCATGATTTTTTGTACGATAAATGACTTCCCAGCT…
C. opulifolium 2	696-6	This study	contig 29	GGTTTGTTGAAGCATCCTGCTGACTCTCCACAATGGAAGAACATCGATATGAAGTTTAGGGCATTTGGTGGTGAAGTCAGAAATTTAAGGCTTGGGTTGTGCACGGACGGTATGAATCCATTTGGCACTCTTAGTACTAAACACAGCACATGGCCGGTACTTTTAGTGATTTACAACTTGCCTCCGTGGTTGTGTATGAAACGGAAATATATAATGCTTTCACTTTTGATAACGGGGCCAAGGCAACCTGGAAACGACATTGATGTTTACCTTGAGCCCCTTATTGATGATTTGAGAAAGATGTGGGACGAAGGTGTTACCGTTTATGATGCCCATAAGAACGAGATGTTTCTATTGCGTGCTGCCCTTATGTGGACCATCAATGATTTTCCTGCATAT…
C. pamiricum 1	830-3C	This study	contig 31	GATGGGCTAATTAGGCATCCTGCTGATTCCAAACAGTGGGAGAACATAAATAAGGAGTTCCCGGTGTTTGGCGGTGAAGCTAGGAACCTTAGGCTTGGTTTAAGCACGGATGGGATGAATCCTTACGGCACACTCAGTAGTCAACATAGCTCATGGCCGGTTTTGTTAACTGTATACAACTTGCCTCCTTGGCTTTGCATGAAGCGCAAGTATTTGATGTTGTCACTTCTAATCTCTGGCCCTAAGCAACCTGGAAATGACATAGATGTATACTTAGCGCCCTTGATAGAGGATTTGATGTTGCTGTGGAATGAAGGTGTGCCAATGTTTGATGCATATACAGGCTCGAATTTCACACTCCGTGCGATGATTTTTTGCACCATAAATGATTTCCCGGCT…
C. pamiricum 2	830-3	This study	contig 26	GATGGGTTAATTAGACACCCGGCTGATTCGTTGCAATGGAAACACATTGATGAGACATTTCCAGAGTTCGGTAATGAGCCTAGGAACTTGAGGCTTGCGTTGAGTACAGACGGGATGAACCCTTATGGCACTTTAAGTAGCAAACATAGCACATGGCCAGTTCTTTTGTCGATATACAACTTACCTCCTTGGTTGTGCCAGAAGCGAAAGTACATCATGCTGTCACTGTTAATATCAGGTCCTAAACAACCTGGTCATGATATAGATGTGTACTTAGAGCCACTCATAGATGATTTGAAGCTGTTGTGGGATGAAGGTGTTGTGACATTCGATGCTCATACCGGGACGGATTTCAGACTAAGAGCCATGATTTTCTGTACCATTAATGATTTTCCGGCG…
C. pamiricum 3	989-1	This study	contig 14	TGCTGAAGCATCCAGCTGACTCTCCACAGTGGAAGAACATTGATTTGAAGTTTSAGAAATTTGGTGATGAAGTCAGAAATTTAAGGCTTGGGTTGTGCACGGACGGGATGAATCCATTTGGCACTCTTAGTACCCAACACAGCACATGGCCGGTACTTTTAGTGATTTATAATTTGCCTCCTTGGCTGTGCATGAAACGTAAGTATGTAATGCTTTCATTGCTAATTACGGGGCCTAGGCAACCTGGAAACGACATAGATGTTTACCTTGCGCCGCTTATTGACGACTTGAGAAAGATGTGGGACGAAGGGGTTTCCGTTTTCGATGCTGATCAGAACGAGATGTTCACATTGCGTGCAGCCCTTATGTGGACCATGAATGACTTCCCTGCATATGGCA…
C. probstii 1	450-5	This study	contig 7	TTTAAGCGTCTGTTCTCAATACCAAAAGACGCTAAAAACTTGAGGTGGCATGCAGAGGGAAGAAAGAAAAACAGAATGCTGAAGCATCCAGCTGACTCTCCACAGTGGAAGAACATTGATTTGAAGTTTGAGGAATTTGGTRATGAAGTCAGAAATTTAAGGCTTGGGTTGTGCACGGACGGGATGAATCCATTTGGCACTCTTAGTACCCAACACAGCACATGGCCGGTACTTTTAGTGATTTATAATTTGCCTCCTTGGCTGTGCATGAAACGTAAGTATGTAATGCTTTCATTGCTAATAACTGGTCCTAAGCAACCTGGAAACGACATAGATGTTTACCTTGCGCCGCTTATTGACGACTTGAGAAAGATGTGGGACGAAGGGGTTTCCGTTTTC…
C. quinoa 2	PI 614886	Chenopodium quinoa v1.0 (Quinoa)	Scaff 3389: 1928329-1929717	ATGCTAAAGCACCCAGCCGACTCCCCGCAATGGAAGAACCTTGATATGAAGTTTGGGGAATTTGGTGATGAAGTCAGAAATTTAAGGCTTGGTTTGTGCACGGACGGGATGAATCCATTTGGCATTCTTAGTACCCAGCACAGCACATGGCCGGTACTTTTAGTGATCTACAATTTGCCTCCTTGGCTGTGCATGGAACGGAAATATGTAATGCTTTCACTCTTGATATCGGGGCCAAGGCAACCTGGAAACGACATTGATGTGTATCTTGCGCCATTGGTTGATGATTTGAGAAAGATGTGGGACGAAGGGGTTTCCGTGTTTGATGCTCATAAGAATGAGATGTTCACATTGCGTGCAGCTCTTATATGGACCGTTAATGATTTTCCTGCATATGGC…
C. quinoa 3	PI 614886	Chenopodium quinoa v1.0 (Quinoa)	Scaf 1214: 9806321-9807688	ATGCTGAAGCACCCAGCCGACTCCCCGCAATGGAAGAACCTTGATATGAAGTTTGGGGAATTTGGTGACGAAGTCAGAAATTTAAGGCTTGGTTTGTGCACGGACGGGATGAATCCATTTGGCACTCTTAGCACCCAGCACAACACATGGCCGGTACTTTTAGTGATCTACAATTTGCCTCCTTGGTTGTGCATGAAACGAAAATATGTAATGCTTTCACTCTTGATATCGGGGCCAAGGCAACCTGGAAACGACATTGATGTGTATCTTGCGCCATTGGTTGATGATTTGAGAAAGATGTGGGACGAAGGGGTTTCCGTGTTTGATGCTCATAAGAATGAGATGTTCACATTGCGTGCAGCTCTTATGTGGACCGTTAATGATTTCCCTGCATATGGC…
C. quinoa 4	PI 614886	Chenopodium quinoa v1.0 (Quinoa)	Scaff 3500: 473953-475341	ATGCTGAAGCACCCAGCCGACTTCCCGCAATGGAAGAACCTTGATATAAAGTTTGGGGAATTTGGAGATGAAGTCAAAAATTTAAGGCTTGGTTTGTGCACGGACGGGATGAATCCATTTGGCACTCTTAGTACCCAGCATAGCACATGGCCGGTACTTTTAGTGATCTACAATTTGCCTCCTTGGTTGTGCATGAAACGAAAATATGTAATGCTTTCACTCTTGATATCGGGGCCAAGGCAACCTGGAAACGACATTGATGTGTATCTTGCGCCATTGGTTGATGATTTGAGAAAGATGTGGGACGAAGGGGTTTCCGTGTTTGATGCTCATAAGAATGAGATGTTCACATTGCGTGCAGCTCTTATGTGGACCGTTAATGATTTTCCTGCATATGGC…
C. quinoa 5	PI 614886	Chenopodium quinoa v1.0 (Quinoa)	Scaff 4244: 3357890-3359278	ATGCTGAAGCATCCAGCTGACTCTCCACAGTGGAAGAACATTGATTTGAAGTTTGAGGAATTTGGTAATGAAGTCAGAAATTTAAGGCTTGGGTTGTGCACGGACGGGATGAATCCATTTGGCACTCTTAGTACCCAACACAGCACATGGCCGGTACTTTTAGTGATTTATAATTTGCCTCCTTGGCTGTGCATGAAACGTAAGTATGTAATGCTTTCATTGCTAATAACTGGTCCTAAGCAACCTGGAAACGACATAGATGTTTACCTTGCGCCGCTTATTGACGACTTGAGAAAGATGTGGGACGAAGGGGTTTCCGTTTCCGATGCTCATCAGAACAAGATGTTCACATTGCGTGCTGCCCTTATGTGGACCATGAATGACTTCCCTGCATATGGC…
C. sosnowskyi 1	788	This study	contig 20	GGCACAATGGCACACCCTAGTGATAGTCAAGCTTGGAAACACCTCGATAGTTGCTATCCAGAGTTTGCCAACGAGCCTCGTAATGTTCGACTTGGCTTGTGTACAGATGGTTTTGCTCCTCATGGTAAGTTTGGGGGACAATATTCTTGTTGGCCTGTCATTTTGACCCCTTATAACTTGCCTCCCTCAATGTGTATGAAAAGACAATTCATGTTCCTTTCGTTGCTCGTTCCTGGTCCTAAAAACCCTAAGGGCAACTTGGATGTGTATATGCAACCGTTGGTAGAAGAGTTGAAACAATTGTGGGAAGTTGGCGCAAATACTTACGATATTTCGAGGAAACAGAATTTCAATCTACGAGCAGCCATCCTATGGACCGTTAGTGACTTTCCGGCTTAC…
C. sosnowskyi 2	788	This study	contig 24	GATGGGTTGATTAGACACCCGGCTGATTCGTTGCAATGGAAAAACATTGACAAGACATTTCCAGAATTCGGGAAGGAGCCGAGGAACATAAGACTGGCATTAAGTACGGATGGGATGAATCCATTTAGCACTCTTAGTAGTCAACATAGTACATGGCCTGTCCTTCTGTCAATATACAACCTACCTCCTTGGTTGTGCATGAAGCGCAAGTACATCATGTTATCACTTCTAATCCCAGGTCCTAAACAACCTGGCCATGAGATAGATGTTTATTTGGAGCCCCTTATTGACGATTTGAAACTGTTGTGGGATGAAGGTGTTGTGACATTTGATGCTCTTTCAGGTACAAATTTTAGACTAAGAGCCATGGTGTTTTGTACCATAAATGATTTTCCTGCA…
C. sosnowskyi 3	788	This study	contig 59	GGTTTGTTGAAGCATCCGGCTGACTCTCCACAATGGAAGAACATCGATATGAAGTTTAGGGCATTTGGTGATGAAGTCAGAAATTTAAGGCTTGGGTTGTGCACGGACGGTATGAATCCATTTGGCACTCTTAGTACCAAACATAGCACATGGCCGGTACTTTTAGTGATCTACAACTTGCCTCCGTGGTTGTGCATGAAACGGAAATACGTAATGCTTTCACTTTTGATAACGGGGCCAAGGCAACCTGGAAACGACATAGATGTTTACCTTGAGCCCCTTGTTGATGATTTGAGAAAGTTGTGGGACGAAGGAGTTTCCGTTTTTGATGCCCATAAGAACGAGATGTTCCTATTGCGTGCAGCCCTTATGTGGACCATTAATGATTTTCCCGCATAT…
C. striatiforme 1	331-1	This study	contig 49	GGCACAATGGCACACCCTAGCGATAGTGAAGCTTGGAAACATCTCGACAATTGCTTTCCAGAGTTTGCCTATGAACCTCGTAATGTTCGCCTTGGAATGTGTACAGATGGTTTTGCTCCTCATGGTAAGTTTGGGGGTCAATATTCTTGTTGGCCTGTCATTTTGACCCCTTATAACTTGCCCCCCTCAATGTGTATGAAAAGACAATTCATGTTCCTATCTTTGCTAGTTCCTGGTCCCAAAAACCCAAAAGGGAACTTAGATGTGTATATGCAACCACTAATAGAAGAGTTGAAACAATTATGGGAAGTGGGAGCAAATACATACGACATATCAAGGAAACAGAATTTCAACCTTCGAGCAGCTGTCCTATGGACTATTAGCGATTTCCCTGCTTAT…
C. striatiforme 2	331-1	This study	contig 67	GGTTTGTTGAAGCATCCTGCTGACTCTCCACAATGGAAGAACATCGATATGAAGTTTAGGGCATTTGGTGATGAAGTTAGAAATTTAAGGCTTGGGTTGTGCACGGACGGTATGAATCCATTTGGCACTCTTAGTACCAAACATAGCACATGGCCGGTACTTTTAGTGATCTACAACTTGCCTCCGTGGTTGTGCATGAAACGGAAGTACATAATGCTTTCACTTTTGATAACGGGGCCAAGGCAACCTGGAAACGACATAGATGTTTACCTTGAGCCCCTTGTTGATGATTTGAGAAAGATGTGGGATGAAGGAGTTTCCGTTTTTGATGCCCATAAGAACGAGATGTTCATATTGCGTGCTGCCCTTATGTGGACCATCAATGATTTTCCCGCATAT…
C. strictum 1	380-5	This study	contig 25	GGTTTGTTGAAGCATCCGGCTGATTCTCCACAATGGAAGAACATCGATATGAAGTTTAGGGAATTTGGTGATGAAGTTAGAAATTTAAGGCTTGGGTTGTGCACGGACGGTATGAATCCATTTGGCACTCTTAGTACCAAACATAGCACATGGCCGGTACTTTTAGTGATCTACAACTTGCCTCCGTGGTTGTGCATGAAACGGAAGTACATAATGCTTTCACTTTTGATAACGGGGCCAAGGCAACCTGGAAACGACATAGATGTTTACCTTGAGCCCCTTGTTGATGATTTGAGAAAGATGTGGGATGAAGGAGTTTCCGTTTTTGATGCCCATAAGAACGAGATGTTCATATTGCGTGCTGCCCTTATGTGGACCATCAATGATTTTCCCGCATAT…
C. strictum 2	380-5	This study	contig 33	ATGCTGAAGCATCCGGCTGACTCCCCGCAATGGAAGAACATTGATTTGAAGTTTCCGGAGTTTGGTAATGAAGTCAGAAATTTAAGACTTGGGTTGTGCACAGACGGGATGAATCCATTTGGCACTCTTAGTACCCAGCACAGCACTTGGCCTGTTCTTTTGGTGATCTACAATTTGCCTCCTTGGTTATGTATGAAACGGAAGTATATAATGCTTTCATTGCTAATAACGGGGCCTAGGCAACCTGGAAATGACATAGATGTTTACCTTGCGCCACTAATTGACGATTTGAGGAAAATGTGGGACGAAGGGGTTTCTTGTTTTGATGCTCATAAGAACGAGATGTTTACATTGCGTGCAGCCCTTATGTGGACCATGAATGACTTTCCTGCATATGGC…
C. suecicum 1	328-10	This study	contig 87	GATGGGTTAATGAGGCATCCTGCTGATTCCCCGCAATGGAGGAACATTGATCGAAAGTTCAAGGACTTTGGTGAAGAAGATCGAAATCTTAGGCTTGGTCTTAGTACAGATGGAATGAACCCATTTGGGACACTAAGTACCCAATATAGCACTTGGCCGGTTCTTCTAACTATCTACAATTTGCCTCCTTGGTTATGCATGAAGTCTAGATACATTATGTTGTCCCTTCTAATATCTGGGCCTAAACAACCTGGAAATGACATTGATGTGTATCTAGCGCCTCTCATTGAAGATTTGAAATTGTTGTGGAATGAAGGTGTCCAAATGTTTGATGCATATAGTAAAACCAATTTCACTTTACGTGCCATGATTTTTTGTACGATAAATGACTTCCCAGCT…
C. suecicum 2	328-10	This study	contig 23	GATGGGTTGATCAGACACCCAGCTGATTCGTTGCAATGGAAACACATTGACAAGACATTTCCAGAATTCGGGAAGGAGCCGAGGAACATAAGACTGGCATTAAGTACGGATGGGATGAATCCATTTAGCACTCTTAGTAGTCAACATAGTACATGGCCTGTTCTTCTGTCAATATACAATCTACCTCCTTGGTTGTGCATGAAGCGCAAGTACATCATGTTATCACTTCTAATCCCAGGTCCTAAACAACCTGGCCATGAGATAGATGTTTATTTGGAGCCCCTTATTGACGATTTGAAACTGTTGTGGGATGAAGGTGTTGTGACATTTGATGCTCTTTCGGGTACAAATTTCAGATTAAGAGCCATGGTGTTTTGTACTATTAATGACTTTCCTGCA…
C. vulvaria 1	771-1	This study	contig 80	GATGGGCTACTTAGACACCCAGCTGACGCACCGCAGTGGAGATTTATTGATGGAGAATTCACAGATTTTGGTAAAGAAGAACGAAACCTACGCCTTGGGTTGTCTACTGATGGTATGAATCCATATAGCTCCCTTAGTAGCATCCATAGTACTTGGCCAGTTATGTTGGTGGCTTACAACTTACCTCCTTCCTTATGCATGAAAAGAAAGTACATTATGCTGTCAATGCTTATTTCTGGACCAAAACAACCAGGAAATGACATCGATGTGTACTTGGCACCTCTCATTGACGATTTAAAGTTGTTGTGGGAAGAAGGTGTAGAAGTGTTTGATGCTTATCGGAATGAAATGTTTAATTTAAGAGCAATGTTATTTTGCACCATACAAGATTATCCAGCA…
C. vulvaria 3	771-1	This study	contig 14	GACGGGTTAATGAGGCATCCAGCTGATTCCCCGCAATGGAGGAACATTGATCGAAAGTTCAAGGTCTTTGGTGAAGAAGATCGAAATCTTAGGCTTGGTCTTTGTACAGATGGAATGAACCCATTTGGGACACTTAGTACCCAATACAGCACTTGGCCGGTTCTTCTAACTATCTACAATTTGCCTCCTTGGTTATGCATGAAGTCTAGATACATTTTGTTGTCGCTTCTAATATCGGGGCCTAAACAACCCGGAAATGACATTGATGTGTATCTAGCGCCTCTTATTGATGATTTGAAATTGTTGTGGAATGAAGGTGTCCCGATGTTTGATGCATATAGTAAAACCAATTTCACTTTACGTGCCATGATTTTTTGTACGATAAATGACTTCCCAGCT…
Aegilops tauschii	AL8/78	NCBI GenBank	XM_020310283.1	GATGGTATAATGCGGCACCCTGCAGATTCTTTGGCATGGAAGCATTTTGATAACATTTATTCTAAAGGATTCTCTTCAGATGCACGGAATGTAAGGCTTGGGCTTGCATCTGATGGGTTCAACCCATATGGGATAATGAATGTGTCATACTCTTGTTGGCCAGTGATTCTAATTCCATATAACTTGCCTCCTTGGTTGTGTTTGAAACAACCATATTGGTTTATGTCGATGATAATTCCTGGAAAAAAGTCACCAGGAAATAACATCGATGTATATCTACAGCCTTTGATAGATGAACTCAAAGATCTATGGTATGTTGGTGCGGACACATATGATGCCACAACGAAGAAGAACTTTCAGATGCATGCAGCCCTCATGTGGACAATTAATGATTTCCCA…
Amborella trichopoda	SRS468229	At_29896_AVHE01	contig 29896	GATGGAAAACTTAGACATCCTGCAGATTCCCAAGCTTGGAAAAAAGTGAACTACATAAATCCTGAATTCAAATCTGAACCAAGACACATTCGTCTCGGTCTGTCTGCGGATGGAGTAAATCCACATAGATCTCTAAGTAGTCGTCATAGTTCATGGCCTGTCTTCCTAGTTATGTACAATCTTCCTCCCTGGTTAGTGATGAAGAGGAAATTTAACATGCTTTCTTTAATGATATCAGGCCCGCAACAACCTGGACATAATATCGATGTATATTTGGAACCATTGATTGACGATTTAATAGAATTGTATGAGAACGGGGTTCAGGTCTATGATGGTTTTAAAAAAGAATTTTTTAATCTGAAAGCTGTGTTGTTGTGGACTGTCAGTGATTTCCCTGCT…
Amborella trichopoda	SRS468229	NCBI GenBank	XM_006826094.2	GATGGAAAACTTAGACATCCTGCAGATTCCCAAGCTTGGAAAAAAGTGAACTACATAAATCCTGAATTCAAATCTGAACCAAGACACATTCGTCTCGGTCTGTCTGCGGATGGAGTAAATCCACATAGATCTCTAAGTAGTCGTCATAGTTCATGGCCTGTCTTCCTAGTTATGTACAATCTTCCTCCCTGGTTAGTGATGAAGAGGAAATTTAACATGCTTTCTTTAATGATATCAGGCCCGCAACAACCTGGACATAATATCGATGTATATTTGGAACCATTGATTGACGATTTAATAGAATTGTATGAGAACGGGGTTCAGGTCTATGATGGTTTTAAAAAAGAATTTTTTAATCTGAAAGCTGTGTTGTTGTGGACTGTCAGTGATTTCCCTGCT…
Arabidopsis thaliana	N/A	TREP	DTC_Atal_Taiki_RND-1	GACGGGTCAATGAGACATCCAGTTGATTCATTGACTTGGTTTCAGGTGAGGGATAAATATCCAAAGTTTCCAGCTGAACTAAGGAACCTTCGTCTTGGGCTTTCCACAGATGGGATGAATCCATTCTCAATGCAGAATACGAAGTACAGTACATGGCCGGTTATGTTGGTGAACTATAACATGTGTCCGACTAAGTGTATGAAAGCTGAGAACATCATGTTAACTATGCTCATTCCAGGACCTACTGCGCCGAGTAACAACATAGACGTGTATCTTGCACCTCTTATAGATGATCTAAATGATCTTTGGAAAGAAGGAATTGAGGTTTATGATTCTTATGCTAAGGAGAATTTTAGACTTAAAGCTATATTATTGTGGACTATCAGTGATTATCCGGCT…
Arabidopsis thaliana	N/A	TREP	DTC_Atal_Taimi_RND-1	TGCTAGTGAAGACGGTTCAATGCGGCATCCAGTAGACTCATTTACATGGGTTCATGTCAATGAGAAATGGCCAGAGTTTGCTGCAGATCCAAGGAATCTTAGACTAGGTCTTTCTACTGATGGGGTGAATCCCTTTTCTATCCAAAACACCAAGTACATCACATGGCCTTTGCTCTTAGTCAATTACAATATGGCTCCAACTGAGTGTATGAAAGCAGAGAATATCATGCTAACAATGTTGATACCTAGACCAACCGCTCCAAGCAACAACATTGATGTATATCTACAGCCGCTGATAGATGACCGAAAAGACTTGTGGAATGAAGGTATGGTTGTTTATGACTCATTCAAGAAGGAGAGTTTCACTTTAAGAGCTATGCTGCTATGGAGTATCACTGA…
Beta vulgaris	N/A	NCBI GenBank	XP_010695537.1	AGGTCCAGAAACAAGAAGAAAATGAAACATAAAAGGCTTCTTCATACACATAGAAGGAGGAAGATTATAAGGAGTAAGAATAACAAGCCAACAAGAATACTTTCCTCTAAACTTTTCATAAGGAGAAAATCCATCAGTACAAAGTCCAAGTCTAACATTTCTAGCTTCAGCAGCAAAATCAGGAAAAGTTCTATCAAAACACTTCCAAGCTTCAGAATCAGAAGGATGAGCAAGAGTTCCTTGAACTCTAGGATTATCAGCATGCCAAGTCATTTCTTGAGAAATATTCTTAGTAGCAAAAAGTCTTTGAAGTCTAAGAGTAATAGGAAAATAAATAAGAACCTTAGCAGGAATAAGCTTTCCCTTAGAAGTCTTCTTATATCCATCAGATCCACAAAC…
Brachypodium distachyon	Bd21	NCBI GenBank	XM_010234960.1	AAAGATGTTATGAGGCACCCGGCCGACGGTGAAGCTTGGAAAGGATTTGACAGTGAGTATGGTTGGTTTGCTAGAGATCCACGCAACTTGAAGCTAGGTATTGCCACAGATGGGTTCAACCCTTTTGGAATGGGTAGTTCATACAGTATGTGGCCTGTTTTTGTGATTCCATACAATTTCCCTCCTTGGATGTGTATGGACCAATCCAATTTCATGATGGCTTTGCTTATTCCTGGAAGAAAATCACCTGGAAAAGATTTTCATGTTTACATGAAGCCACTGATGGCAGATATGAAGAAGCTTTGGGAAGGTGTAGACACGTTTGATGCGTTGACAGGAAAAAGATTTCCTCTCCATGCTGCAATTCTTTGGTCCATCCATGACTATCCAGGACTTGCC…
Camelina sativa	N/A	NCBI GenBank	XP_019092394.1	GATGGAACTATGAGACATCCTATGGATTCTCTTACTTGGGCTAATGTTACTGATAAGTGGCCTGAATTTTCTGCTGAACCTAGAAATCTTCATCTTGGAATTTCTACTGATGGAATGAATCCTTTTTGTCTTCAATCTTCTACTTATTCTACTTGGCCTGTTTTTCTTGTTAATTATAATATGCATCCTACTCTTTGTATGAAGGCTGAAAATATTATGCTTTCTCTTCTTATTCCTGGACCTACTTCTCCTGGAAATAATATTGATGTTTATCTTGCTCCTCTTATTGATGATCTTAAGGAACTTTGGAATGAAGGACTTGTTGTTTATGATTCTTTTATGAAGGAAAATTTTACTATTAAGGCTATGCTTCTTTGGTCTATTACTGATTATCCTGCT…
Corchorus capsularis	N/A	NCBI GenBank	OMO69993.1	GAAGGAGAACTTAGACATCCTGTTGATGGAGAAGCTTGGCAACATTTTAATAGAACTCATCCTGAATTTGCTTCTGATGCTAGAAATGTTAGACTTGGACTTTGTTCTGATGGATTTTCTCCTTTTGGATCTAATGCTAAGCCTTATTCTTGTTGGCCTGTTATTATTACTGTTTATAATCTTCCTCCTTGGATGTGTATGAAGCAACCTTATCTTTTTCTTAATATGATTATTCCTGGACCTAATTCTCCTGGAAAGCATATTGATGTTTTTCTTAGACCTCTTATTGATGAACTTAATGATCTTTGGAATGTTGGAGTTCAAACTTTTGATGCTTATAGAAAGCAAAATTTTCAACTTCATGCTGCTCTTCTTTGGACTATTAATGATTTTCCTGCT…
Eutrema salsugineum	N/A	NCBI GenBank	XP_024010406.1	GATGGAACTATGAGACATCCTGTTGATTCTATTTCTTGGGCTCAAGTTAATGATAGATGGCCTGATTTTGCTGCTGAACCTAGAAATCTTAGACTTGGACTTTGTACTGATGGAATGAATCCTTTTTCTATGCAAAATACTAATCATTCTACTTGGCCTGTTCTTCTTGTTAATTATAATACTCCTCCTACTATGTGTATGCAAGCTGAAAATATTATGCTTACTCTTCTTATTCCTGGACCTTCTGCTCCTGGAAATAATATTGATGTTTATCTTGCTCCTCTTATTGAAGATCTTCAAGATCTTTGGTCTGAAGGAATTGAAGTTTATGATTCTTTTGCTAAGGAAAATTTTACTCTTAGAGCTATTCTTCTTTGGTCTATTTCTGATTATCCTGCT…
Helianthus annuus	XRQ/B	NCBI GenBank	NC_035443.2	GACCAAAAAATAAGGCATGTGGCGGATTCACCTCAGTGGAGAACCATTGATAACAAGTATCCTGAATTCGGGAAGGAGATGAGAAACATACGGTTTGGGCTTAGTTCAGACGGGATGAATCCTTTCGGGAACATGAGCAGTCGTCGTAGTACGTGGCCGGTTCTTTTATGCATCTACAATCTTCCACCGTGGTTATGCATGAAACGGAAATACATTATGATGTCGTTGTTGATTCAAGGTCCTAGACAGCCTGGTAATGATATTGATGTGTATTTGTCTCCTTTAATTGATGACTTAAAAACTCTTTGGGATTCGGGTGTAGAAGTATATGATGCATATAAGAAAGAACACTTTCAATTGCATGCCATGATTTTCTGTACAATAAATGATTTTCCAGCA…
Ipomoea nil	N/A	NCBI GenBank	XP_019198086.1	GGAGTTATGTGTCATCCTTCTGATTCTGAAGCTTGGAAGCATTTTAATGCTACTCATCCTTCTTTTGCTCTTGAATCTAGAAATGTTAGACTTGGACTTTGTACTGATGGATTTCAACCTTTTGGACAATCTGGACAACAATATTCTTGTTGGCCTATTATTATTACTCCTTATAATCTTCCTCCTTCTATGTGTATGAAGGAACCTTATATGTTTCTTACTGCTATTGTTCCTGGACCTAATAATCCTAAGAATAAGCTTGATGTTTTTCTTCAACCTGTTATTGCTGAACTTAAGCAACTTTGGGAAGAAGGAGTTCTTACTTATGATGTTTCTCTTCAACAAAATTTTCAAATGAGAGCTGCTCTTATGTGGACTATTTCTGATTTTCCTGCTTAT…
Juglans regia	N/A	NCBI GenBank	XP_018852698.1	CTTAGACATCCTGCTGATTCTAAGATGTGGAGACAATTTGATAAGGATCATTCTTGGTTTGCTGAAGATGCTAGAAATGTTAGACTTGGACTTGCTTCTGATGGATTTAATCCTTTTAATAATAATTCTAAGCCTTATTCTATTTGGCCTGTTATTCTTGTTCCTTATAATCTTCCTCCTTGGCTTTGTATGAAGGATCCTTATCTTATGCTTTCTCTTCTTATTCCTGGACCTAAGGCTCCTGGAAATGATATTGATGTTTATCTTCAACCTCTTGTTAATGAACTTAAGGATCTTTGGGAAAATGGAATTGATACTTATGATGCTTCTAAGTCTGAAAATTTTCAACTTCATGCTGCTCTTCTTTGGACTATTAATGATTTTCCTGCTTATGCTAAT…
Lupinus angustifolius	N/A	NCBI GenBank	XP_019434411.1	ATGGCTTGGAAGGAATTTGATAAGATGTATCCTGATTTTGCTCTTGATTCTAGAAATATTAGACTTGCTCTTGCTACTGATGGATTTAATCCTTTTGGAACTCTTTCTTCTAATAATTCTATTTGGCCTGTTATGCTTTATGCTTATAATTATCCTCCTTGGTATTGTATGAAGCAAACTTCTCTTATTATGTCTATGATTATTCCTGGACCTAAGATGCCTGGAAATTCTATTGATGTTTATCTTCAACCTCTTGTTTCTGAACTTCAAAAGCTTTGGAAGGGAGTTGAAGCTTATGATTCTTCTACTAAGGAATCTTTTCAAATGAGAGCTTCTCTTTTTTGTACTATTTCTGATTTTCCTGGACTTGATAATCTTTCTGGATGGAATACTCATACT…
Microthlaspi erraticum	N/A	NCBI GenBank	CAA7045955.1	TGAGACATCCTTGTGATTCTCTTACTTGGGCTCAAATTAATAATAAGTGGCCTCAATTTGCTTCTGAAAAGAGAAATCTTAGACTTGGACTTTCTACTGATGGAATGAATCCTTTTTCTATTCAAAATACTAAGTATTCTACTTGGCCTGTTATGCTTGTTAATTATAATATGTCTCCTACTATGTGTATGAAGGCTGATAATATTATGCTTACTATGCTTATTCCTGGACCTACTGCTCCTTCTAATAATATTGATGTTTATCTTCAACCTCTTATTGAAGATCTTCATGATCTTTGGTCTGAAGGAATTGAAGTTTATGATGCTTTTTCTAAGGAAACTTTTAATCTTAGAGCTATTCTTATGTGGACTATTACTGATTATCCTGCTCTTGGAACTC…
Nelumbo nucifera	N/A	NCBI GenBank	XP_010275092.1	GATGGAGTTCTTAGACATCCTGTTGATTCTCCTACTTGGAAGACTTTTGATAATCTTCATCCTGATTTTAATGCTAATTGTAGATCTGTTAGACTTGGACTTGCTGCTGATGGATTTAATCCTTTTAGAACTATGTCTATTACTTATTCTACTTGGCCTGTTATTCTTATTCCTTATAATCTTCCTCCTTGGATGTGTATGAAGCAATCTTATTTTATTATTTTTCTTCTTATTTCTGGACCTTTTCTTCCTGGAAATGATATTGATGTTTATCTTCAACCTCTTATTGATGATCTTAAGGAACTTTGGGAAGTTGGAGTTATTACTTTTGATGCTTCTACTAAGAAGCTTTTTCCTCTTTATGCTGCTCTTATGTGGACTATTTCTGATTTTCCTGCT…
Nicotiana tomentosiformis	N/A	NCBI GenBank	XP_009613390.1	GATGGAGATATTAGACATCTTGCTGATGGAAAGGCTTGGAAGAATTTTGATTCTCTTCATCCTGATTTTTCTAGAGATCCTAGAAATATTAGACTTGGACTTTCTTCTGATGGATTTAATCCTTTTAGAACTATGTCTATTTCTCATTCTACTTGGCCTGTTATGCTTATGAATTATAATCTTTCTCCTTGGATTTGTATGAAGCCTGAATATATTATTCTTTCTATGATTATTCCTGGACCTTCTTCTCCTGGAAATGATATTGATATGTATCTTAGACCTCTTATTGAAGAACTTAAGGAACTTTGGGAAATTGGAATTGATACTTTTGATGCTGAAACTAATCAAACTTTTAGAATGAGAGCTGCTCTTCTTTGTACTATTTCTGATTTTCCTACT…
Oryza brachyantha	IRGC101232	NCBI GenBank	XM_015838679.1	GATGGATTATTGAGGCATCCAGCTGATTCTCCAGCTTGGAAGCATTTTGACTGCAAACATCCAAAATTTTCTGAAGATAGCCGCAATATCAGGCTAGCTTTAGCTACCGATGGCTTTAATCCATTTAGATCGATGAACTGCAGTTATAGCATTTGGCCTGTTATCTTAATTCCATTGAATTTCCCCCCTTGGATCTGCATGAAGCAACCAAATTTCATACTTTCTCTACTAATTCCTGGCCCTTATTCACCTGGGAAGGATATGGATGTCTATTTTGAACCACTAGTAGACGATCTACTAGAAATATTTGAGGGAGGTGTTATAACTTATGATGCTTCAAGGAGTGAGAACTTTCAATTGCGTGCTGCCATAATATATACTATTACTGATTTTCCTGGC…
Oryza sativa	Nipponbare	NCBI GenBank	XM_015795060.2	GACAATGAGCTTAGCCATCCTGCTGATGGTGAGGCATGGAAAGATTTTGATAGAAAGTATGAATGGTTTGCAAATGATGCACGGAATGTCCGACTTGGCCTCGCTACTGATGGGTTTAATCCATTTGGGAAGATGAGCTCCTCATATAGCATGTGGCCAGTATTTCTTATCCCTTACAACTTTCCTCCGTGGCAATGTATGGAGCAATCCAACTTCATGATGTGCCTACTTATTCTTGGTCCGACATGCCCTGGAAAGGATATGGATCTCTTCCTGCAGCCACTGGTTGAAGAATTGTTAAATCTTTGGAGTGGTGTCCCTACTTTGGATGCATTGACCGGCAAAGAATTTGATCTTCACGCTGCAATCATATGGTGCATTCATGATTATCCAGCATTG…
Panicum hallii	FIL2	NCBI GenBank	XM_025949805.1	GATGGAAAAATGAGACACCCTGCTAACTCTATGGCATGGAAGCACGTGGATGAAAAGTATGAGGATTTTGCATTGGATCCTCGTAATGTAAGGTTGGGTCTTGCATCTGATGGCTTTAATCCATTTGGGATGATGAATGTGACATACACTATATGGCCTGTGATCCTAATACCTTACAATTTGCCTCCTTGGTTGTGTTTAAAACAACCGTTCTGGATGATGTCAATGTTGATACCAGGGCCAAAATCTCCAGGCAACAACATAGATGTATATTTGCAGCCCCTAATCGATGAGCTAAAAGATCTTTGGGTAAATGGTGTTGAGACATGGGATGCAAAGGTGAAAAAGAATTTCACTCTGCGTGCAGTTCTACTTTGGACAATTAATGATTTTCCTGCA…
Populus euphratica	N/A	NCBI GenBank	XP_011045454.1	AATGGAGTTATGGTTCATCCTTCTGATGGAGAAGCTTGGAAGGAATTTAATAGAGTTCATTTTTCTTTTGCTTCTGATCCTAGAAATATTAGACTTGGACTTTGTATTGATGGATTTTGTCCTTTTGATATGTCTTCTAATACTTATTCTTGTTGGCCTGTTATTGTTACTGTTTATAATCTTCCTCCTTGGAAGTGTATGACTAGACCTTTTATGTTTCTTACTATGCTTATTCCTGGACCTAAGAATCCTGGAAAGAAGCTTGATGTTTTTCTTAGACCTCTTATTGATGAACTTAAGAATCTTTGGTCTGTTGGAGTTGAAACTTATGATGTTTATAGAAAGGAAAATTTTCAACTTAGAGCTGCTCTTATGTGGACTATTTCTGATTTTCCTGCT…
Pseudotsuga menziesii	79A002	Psme.1_0	scaff 9989: 1377-2462	GATGGAAAACAATGGTCTGTGGTTGATTCTAATATGTGGATGGAATTTGACAACAAATGGCCTGATTTTTCCCAAGAGCCTCATAATATAATGTTGGGTTTAGCTTTAGATGGGGTGAATCCATTCTCAGATCAGAGTAGTAAATGGTCAACTTGGCCAGTGTTTTTGATAAATTATACCTTGCCTCCATGGTTAGCAACCAAATCATTTTTCTTGATGTTTTCATTCATTATACCAGGAAAGAAAAGTGTGACTTCAGATATAATTGATGTTTATTTAGAGCCATTATTTGATGAGCTAGTAGAATTGTGGAAAGGAGTTGAAGCAATACAATTTTTAAGGGACAATGATTCAATCCACTTCACTTTAAGAGCTTCTTTATTGCTTACGATACACGAT…
Solanum tuberosum	DM1-3 516 R44	NCBI GenBank	XM_015308702.1	GATGGGTTGATGAGGCATCCAAGGGATGGTGAGGCATGGAAGACATTTGATCGAACTCACTCTGGATTTGCTTCTGATCCTCGAAATGTTCGGTTGGGCCTCGCTAGCGATGGTTTTAATCCTTTTGGAACAATGAGTACTACCTACAGTATTTGGCCAGTCTTCTTGATTCCGTACAATCTTCCTCCTTGGATGTGTATGAAGCACACCTCTTTCATCTTATCAATGATCATTCCAGGCAAGCAGATGCCTGGAAATAATATAGATGTGTACTTACAGCCTCTTGTGAAGGAATTGTGTGAGTTATGGAATGATGGTGTTGAAACGTTTGACTCATCATTGAATGAAACTTTCAGAATGCATGCCGCTCTTATGTGGACAATTAGTGACTTTCCTGGA…
		*assembled by Geneious Prime
