# Supplementary material for: The structural diversity of CACTA transposons in genomes of Chenopodium (Amaranthaceae, Caryophyllales) species: specific traits and comparison with the similar elements of angiosperms
Source: Mob DNA. 2022 Apr 4;13:8. doi: 10.1186/s13100-022-00265-3 (PMC8978399; doi:10.1186/s13100-022-00265-3)
Supplement: Supplementary file 4 — Additional file 4. Table of Conserved Domains and Conserved Domain Architectures. [file 13100_2022_265_MOESM4_ESM.xlsx]

## Sheet: Sheet1
S4 Table of Conserved Domains and Conserved Domain Architectures
Species	CDA type	Lengths bp	ORF 1	Coding seq (AUGUSTUS)	TAD	between	Tpase_21	between	DUF4218	between	DUF4216	TPase_24	Peptidase_C48	cellular genes fragments
C. sosnowskyi 2	1	8258	1620-4928(3308)	399-618(219)+1620-7758(6138)	1626-1874(248)	643	2517-3149(632)	544	3693-4013(320)	499	4512-4712(200)	NO	NO	NO
C. pamiricum 2	2	8380	1303-4599(3296)	478-4599(4121)+6258-7651(1393)	1309-1560(251)	646	2206-2839(633)	543	3382-3723(341)	478	4201-4410(209)	NO	6393-6515(122)	NO
C. iljinii 2	4	9210	1804-5120(3316)	1804-8526(6722)	1815-2042(227)	667	2709-3341(632)	529	3870-4211(341)	481	4692-4892(200)	5535-5652(117)	6447-7404(1074)	NO
C. vulvaria 3	4	10109	2619-5930(3311)	2619-9382(6763)	2625-2852(227)	667	3519-4151(632)	529	4680-5021(341)	481	5502-5702(200)	6438-6566(128)	7839-8234(395)	Neprosin sf 1308-1421(113)+1668-1871(203)
From TREP database
Brachypodium distachyon BdisB_consensus-1	1	11807	1469-4879(3410)	1469-4879(3410)+7936-11192(3256)	1460-1684(224)	712	2396-3019(623)	583	3602-3940(338)	469	4409-4627(218)	NO	NO	NO
Hordeum vulgare Caspar AY661558-1	3	11424	555-3494(2939)	555-3494(2939)+7154-10954(3800)	567-782(215)	709	1494-2129(635)	529	2658-2999(341)	442	3441-3629(188)	7501-7612(111)	NO	NO
Oryza sativa Dorian_consensus-1	1	9874	632-3976(3344)	632-8513(7881)	644-871(227)	724	1595-2224(629)	571	2795-3136(341)	445	3581-3775(194)	NO	NO	NO
Sorghum bicolor Sbic_G16_consensus-1	1	9239	2382-4995(2613)	2382-8596(6214)	2382-2615(233)	650	3265-3891(626)	607	4498-4836(338)	650	5486-5704(218)	NO	NO	NO
CD positions are given within the coding sequences (AUGUSTUS)
Amborella trichopoda At_29896_AVHE01	3			lengths 4491	7-225 (218)	595	820-1452(632)	16	1468-1809(341)	493	2302-2499(197)	3142-3525(383)	no	no
C. iljinii 1	3			lengths 4967	342-587(245)	598	1185-1820(635)	547	2367-2711(344)	472	3183-3386(203)	4233-4619(386)	no	no
C. quinoa 4	1			lengths 3204	43-270(227)	535	805-1431(626)	661	2092-2355(263)	475	2830-3024(194)	no	no	no
Magnolia ashei	1			lengths 3216	178-381(203)	547	928-1557(629)	499	2056-2277(221)	478	2755-2958(203)	no	no	no
Pseudotsuga menziesii	1			lengths 4292	354-470(116)	901	1371-1724(353)	556	2280-2597(317)	584	3181-3378(197)	no	no	no
